# Supplementary material for: Estimating the prevalence and risk of COVID-19 among international travelers and evacuees of Wuhan through modeling and case reports
Source: PLoS One. 2020 Jun 23;15(6):e0234955. doi: 10.1371/journal.pone.0234955 (PMC7310725; doi:10.1371/journal.pone.0234955)
Supplement: S1 Table — (XLSX) [file pone.0234955.s001.xlsx]

## Sheet: Sheet1
WHO Reports	2020-02-14	2020-02-13	2020-02-12	2020-02-11	2020-02-10	2020-02-09	2020-02-08	2020-02-07	2020-02-06	2020-02-05	2020-02-04	2020-02-03	2020-02-02	2020-02-01	2020-01-31	2020-01-30	2020-01-29	2020-01-28	2020-01-27	2020-01-26	2020-01-25	2020-01-24	2020-01-23	2020-01-22	2020-01-21
Japan	24	24	24	22	22	22	21	21	21	20	17	17	17	14	11	9	6	5	4	3	3	1	1	1	1
Korea	13	13	13	13	13	13	11	11	10	9	8	8	8	7	6	4	4	4	4	2	2	2	1	1	1
Vietnam	8	8	8	8	8	8	8	7	7	7	7	6	5	5	4	1	1	1	1	1	1	0	0	0	0
Singapore	22	22	22	22	21	21	21	21	21	20	18	18	18	16	13	10	7	7	4	4	3	1	0	0	0
Australia	15	15	15	15	15	15	15	15	14	13	12	12	12	12	9	7	7	5	4	4	0	0	0	0	0
Malaysia	15	15	15	15	10	9	9	9	9	7	7	7	7	7	7	6	4	4	4	3	0	0	0	0	0
Cambodia	1	1	1	1	1	1	1	1	1	1	1	1	1	1	1	1	1	1	0	0	0	0	0	0	0
Philippines	3	3	2	2	2	2	2	2	2	2	1	1	1	1	1	1	0	0	0	0	0	0	0	0	0
Thailand	23	23	23	23	22	22	22	21	21	20	18	18	18	18	14	14	14	14	5	5	4	4	4	2	2
Nepal	1	1	1	1	1	1	1	1	1	1	1	1	1	1	1	1	1	1	1	1	1	0	0	0	0
Sri Lanka	1	1	1	1	1	1	1	1	1	1	1	1	1	1	1	1	1	1	0	0	0	0	0	0	0
India	3	3	3	3	3	3	3	3	3	3	3	3	2	1	1	1	0	0	0	0	0	0	0	0	0
USA	13	12	11	11	10	10	10	10	10	8	8	8	7	7	5	5	5	5	5	2	2	0	0	0	0
Canada	6	6	6	6	6	6	6	6	3	3	3	3	3	3	3	3	2	2	1	0	0	0	0	0	0
France	5	5	5	5	5	5	5	5	5	5	5	5	5	5	5	5	4	3	3	3	3	1	1	0	0
Finland	1	1	1	1	1	1	1	1	1	1	1	1	1	1	1	1	0	0	0	0	0	0	0	0	0
Germany	2	2	2	2	2	2	2	2	2	2	2	2	0	0	0	0	0	0	0	0	0	0	0	0	0
Italy	3	3	3	3	3	3	3	3	2	2	2	2	2	2	2	2	0	0	0	0	0	0	0	0	0
Russia	2	2	2	2	2	2	2	2	2	2	2	2	2	2	0	0	0	0	0	0	0	0	0	0	0
Spain	0	0	0	0	0	0	0	0	0	0	0	0	0	1	0	0	0	0	0	0	0	0	0	0	0
Sweden	1	1	1	1	1	1	1	1	1	1	1	1	1	1	0	0	0	0	0	0	0	0	0	0	0
United Kingdom	2	2	1	1	1	1	1	1	1	1	1	1	1	1	0	0	0	0	0	0	0	0	0	0	0
Belgium	1	1	1	1	1	1	1	1	1	1	0	0	0	0	0	0	0	0	0	0	0	0	0	0	0
United Arab Emirates (UAE)	6	6	6	6	6	5	5	5	5	5	5	5	5	5	4	4	4	0	0	0	0	0	0	0	0
Total Exported Infected from China	171	170	167	165	157	155	152	150	144	135	124	123	118	112	89	76	61	53	36	28	19	9	7	4	4
		Sources
Japan's 6,8,13 cases are local transmission		6th Case	8th Case	13th Case
Korea 6,9-11 are local		6th Case	9-11th Cases
US 6th case is local		6th Case
Vietnam 2nd case is local		2nd Case
Spain's 1st case is local		1st Case
1 of 2 UK cases is local because WHO reports 2 total cases with 1 exported case on February 5th, 2020		2nd Case	WHO Report Feb 5th, 2020
Thailand 19th case is local		19th Case
Canada 2nd case is local		2nd Case
France's 6th case is a doctor		6th Case
Germany 1-8 cases are local		1-8th Cases
